# Supplementary material for: Care after premenopausal risk-reducing salpingo-oophorectomy in high-risk women: Scoping review and international consensus recommendations
Source: BJOG. Author manuscript; Available in PMC 2025 Feb 24. (PMC7617419; doi:10.1111/1471-0528.17511)
Supplement: Supplementary Materials [file EMS202203-supplement-Supplementary_Materials.zip]

Archive with 14 entries (14 files):
- bjo17511-sup-0013-icmje.docx
- bjo17511-sup-0012-icmje.docx
- bjo17511-sup-0011-icmje.pdf
- bjo17511-sup-0010-icmje.docx
- bjo17511-sup-0009-icmje.docx
- bjo17511-sup-0008-icmje.docx
- bjo17511-sup-0007-icmje.docx
- bjo17511-sup-0006-icmje.docx
- bjo17511-sup-0005-icmje.pdf
- bjo17511-sup-0004-icmje.docx
- bjo17511-sup-0003-icmje.docx
- bjo17511-sup-0002-icmje.pdf
- bjo17511-sup-0001-supinfo.docx
- bjo17511-sup-0014-icmje.docx
